# Supplementary material for: Fecal Volatile Organic Compound Profiles are Not Influenced by Gestational Age and Mode of Delivery: A Longitudinal Multicenter Cohort Study
Source: Biosensors (Basel). 2020 May 11;10(5):50. doi: 10.3390/bios10050050 (PMC7277672; doi:10.3390/bios10050050)
Supplement: Supplementary File 2 [file biosensors-10-00050-s002.zip]

Archive with 1 entries (1 files):
- Supplement 2.xls
