# Supplementary material for: Fecal Volatile Organic Compound Profiles are Not Influenced by Gestational Age and Mode of Delivery: A Longitudinal Multicenter Cohort Study
Source: Biosensors (Basel). 2020 May 11;10(5):50. doi: 10.3390/bios10050050 (PMC7277672; doi:10.3390/bios10050050)
Supplement: Supplementary File 2 [file biosensors-10-00050-s002.zip › Supplement 2.xls]

## Sheet: Kopie van 20200323 Data voor Re
inclusion number	Group	Mode_of_delivery	Day_of_life_measured	Sample_weight	Mean_increase_enteral_feeding_prior_DoL	Date_of_sample_measurement	s1	s2	s3	s4	s5	s6	s7	s8	s9	s10	s11	s12	s13	s14	s15	s16	s17	s18	s19	s20	s21	s22	s23	s24	s25	s26	s27	s28	s29	s30	s31	s32	Gender; 1 female	aminoglycoside_priorD7	penicilline_ampicilline_priorD7	aminoglycoside_priorD14	peni_ampi_cefalosporin_priorD14	aminoglycoside_priorD21	peni_ampi_priorD21	Birthweightgrams	Gestationalage	CenterofBirth	Feeding_mode_before_day_7; 1 MM, 2 FM, 3 MM/FM
18	0	1	7	152	10.33	2019-01-24	0.0013425	0.0015169	0.0016376	0.0032943	0.0221916	0.0103656	0.0015818	0.0025583	0.0055647	0.0021332	0.0042901	0.0016598	0.000899	0.0017398	0.0032438	0.0018201	0.0028574	0.0047526	0.0007559	0.0071457	0.0009743	0.0019894	0.0210878	0.0008241	0.0016992	0.0071981	0.0010803	0.0072114	0.0067586	0.0024226	0.0551601	0.0011364	1	3	3	3	3	3	3	1300	203	1	1
18	0	1	14	152	34.21	2019-01-24	0.0012848	0.0014748	0.0014751	0.0031453	0.0207358	0.0096482	0.0015422	0.0024333	0.0051928	0.0020787	0.0040334	0.0015618	0.000937	0.0016191	0.0030542	0.0017615	0.0026357	0.0044919	0.0007625	0.0069976	0.0010074	0.001974	0.0199715	0.0008052	0.0016449	0.006898	0.0010448	0.0069508	0.0064573	0.0022608	0.0526162	0.0011592	1	3	3	3	3	3	3	1300	203	1	1
18	0	1	21	120	19	2019-01-24	0.0011126	0.0011502	0.0012594	0.0026601	0.0157919	0.0080148	0.0012271	0.0020377	0.0042103	0.0016394	0.0031909	0.0012975	0.0007127	0.0013165	0.002517	0.0014507	0.0022019	0.0036175	0.0006658	0.0057384	0.0007938	0.001519	0.0157038	0.0006984	0.0013685	0.0055168	0.0009347	0.0055699	0.0051696	0.0017651	0.0316997	0.0009379	1	3	3	3	3	3	3	1300	203	1	1
2	0	1	7	115	18.33	2019-01-17	0.0012226	0.0014417	0.001525	0.0030276	0.0212194	0.010856	0.0014442	0.0023538	0.0050735	0.0019335	0.0041464	0.0015351	0.0007964	0.0014839	0.0029537	0.0015624	0.0025776	0.0045082	0.0006176	0.0071198	0.0008662	0.0018351	0.019835	0.0008736	0.0015058	0.0068574	0.0010264	0.0069022	0.0063509	0.0021676	0.0682254	0.0010934	1	2	2	2	2	0	0	1055	193	1	3
2	0	1	14	123	42.71	2019-01-17	0.0013885	0.0016792	0.0018351	0.0037395	0.0286014	0.0122421	0.0017736	0.0028753	0.0064597	0.0024489	0.0052389	0.0018483	0.0010265	0.0018517	0.0037505	0.0020788	0.0031546	0.0054016	0.0007446	0.008603	0.0010855	0.0022926	0.0266412	0.0009675	0.0019366	0.0090221	0.0011982	0.0085093	0.0078532	0.0028878	0.103554	0.0012495	1	2	2	2	2	0	0	1055	193	1	3
26	0	1	7	173	17.83	2019-01-17	0.0015197	0.0018108	0.001851	0.0038875	0.0284456	0.0121954	0.0018013	0.0028428	0.0065184	0.0024453	0.0051652	0.0018789	0.0010405	0.0018936	0.003745	0.0021105	0.0031783	0.0053391	0.0008131	0.0084936	0.0010857	0.0022923	0.0269362	0.0009171	0.0020552	0.0088139	0.0012137	0.0084608	0.0077758	0.002803	0.106781	0.0013045	2	2	3	4	8	4	8	1300	196	1	1
26	0	1	14	119	36.21	2019-01-25	0.0010665	0.0012555	0.0013482	0.0027597	0.0172746	0.0080136	0.0012898	0.0020379	0.0043649	0.0017037	0.0034626	0.0012624	0.0007279	0.0013434	0.0024971	0.0014346	0.0021697	0.0038057	0.0005371	0.0057704	0.0007576	0.0015049	0.0161996	0.0007387	0.0013163	0.0058907	0.0009055	0.0057632	0.0055232	0.0018553	0.0499181	0.0009552	2	2	3	4	8	4	8	1300	196	1	1
26	0	1	21	155	16.14	2019-01-25	0.0013971	0.0017447	0.0018959	0.0037328	0.0278771	0.0114217	0.0018191	0.0028683	0.0064117	0.002449	0.0051528	0.0018385	0.0010034	0.0018985	0.0036783	0.002129	0.0030947	0.0055615	0.0007765	0.0084684	0.0011606	0.002336	0.0260627	0.0009362	0.0018768	0.0087956	0.0012021	0.0084838	0.0078854	0.0027799	0.0964366	0.0012972	2	2	3	4	8	4	8	1300	196	1	1
4	0	1	7	150	33.33	2019-01-22	0.0013488	0.0016863	0.001733	0.003687	0.0268683	0.0108551	0.0016727	0.0025902	0.0059804	0.0022458	0.0047424	0.0017019	0.0009442	0.0017029	0.0033956	0.0019389	0.0028666	0.0050394	0.0007306	0.0080538	0.0010412	0.0020434	0.0248432	0.0008847	0.0018922	0.0081593	0.0010731	0.0077829	0.0072636	0.0025669	0.0984176	0.0010815	2	0	0	0	0	0	0	1520	206	3	1
4	0	1	14	132	25.71	2019-01-22	0.0011786	0.0013067	0.0014441	0.0028965	0.0198344	0.0091881	0.0013014	0.0021177	0.0046905	0.0017654	0.0037853	0.0013815	0.0007228	0.0013818	0.002646	0.001546	0.0022466	0.003958	0.0006875	0.006304	0.0008281	0.0017068	0.0187934	0.0007538	0.0015077	0.0061831	0.0008824	0.0061637	0.0058128	0.0019493	0.0655698	0.0008584	2	0	0	0	0	0	0	1520	206	3	1
4	0	1	21	143	0	2019-01-21	0.001242	0.0015175	0.0016052	0.0032217	0.0228245	0.0100534	0.0015115	0.0024384	0.0052754	0.0021216	0.0041125	0.0016126	0.0008711	0.0015732	0.0031069	0.0018198	0.0027447	0.0045295	0.0007532	0.0070801	0.0009621	0.0019221	0.0216856	0.0008776	0.0016736	0.0072142	0.000984	0.0071518	0.0064157	0.0023762	0.0559108	0.0010431	2	0	0	0	0	0	0	1520	206	3	1
10	0	1	7	128	33.33	2019-01-15	0.0012173	0.0015057	0.001637	0.0031487	0.0232422	0.0111074	0.0016022	0.0025624	0.0056292	0.0022248	0.0043409	0.0016721	0.000939	0.0016214	0.0033125	0.001903	0.0028313	0.0048765	0.0006611	0.0075484	0.0010525	0.0021508	0.0235442	0.0008957	0.0016756	0.0076051	0.0010242	0.0075212	0.0067124	0.0025167	0.0695327	0.0011039	2	2	2	2	2	2	2	1080	192	3	3
10	0	1	14	154	25.71	2019-01-15	0.0011933	0.0014448	0.0016031	0.0031483	0.0211179	0.0107642	0.0015156	0.0023731	0.0051884	0.0020651	0.0041327	0.001626	0.0008653	0.0015615	0.0031653	0.0017804	0.0027781	0.0046018	0.0006526	0.0072096	0.0009371	0.0019454	0.022627	0.0009557	0.0015879	0.0070976	0.0009642	0.0070805	0.0064841	0.0023007	0.0615465	0.0010013	2	2	2	2	2	2	2	1080	192	3	3
10	0	1	21	167	0	2019-01-15	0.000797	0.000934	0.0009142	0.0018717	0.0092475	0.0054137	0.0007902	0.00124	0.0025777	0.0010878	0.0020974	0.000824	0.0004529	0.0008929	0.0015517	0.0009456	0.0013728	0.0023486	0.0005018	0.0033901	0.0005941	0.0009483	0.0093861	0.0005861	0.0008837	0.0033056	0.0006237	0.0035139	0.003077	0.0011566	0.0169927	0.0005719	2	2	2	2	2	2	2	1080	192	3	3
9	0	1	7	153	33.33	2019-01-16	0.0012641	0.0014434	0.0015256	0.0030684	0.0214247	0.0101474	0.0015224	0.0024424	0.0053365	0.0020853	0.0040559	0.0015753	0.0008462	0.0016113	0.0030825	0.0018191	0.0027215	0.0045827	0.0006836	0.0072331	0.0009213	0.0019665	0.0210947	0.0008595	0.0016646	0.0072019	0.0010142	0.0069774	0.0064783	0.002279	0.0606367	0.0010859	1	2	2	2	2	2	2	1060	195	3	3
9	0	1	14	135	25.71	2019-01-16	0.0012904	0.0014405	0.0016611	0.0032581	0.0211057	0.0102615	0.0015601	0.0024369	0.0053719	0.0020893	0.004015	0.0016633	0.0009042	0.0015758	0.0031041	0.0018395	0.0026542	0.0046404	0.0007067	0.0069985	0.0009156	0.0019652	0.0210041	0.0008687	0.00163	0.0072423	0.0011296	0.0069594	0.0065658	0.0023259	0.0613516	0.0011108	1	2	2	2	2	2	2	1060	195	3	3
9	0	1	21	172	0	2019-01-16	0.0013354	0.0016435	0.0017189	0.0032331	0.0239965	0.011393	0.001586	0.0026117	0.0058861	0.0022757	0.0046685	0.0017383	0.0009442	0.0016505	0.0033931	0.0019837	0.0029174	0.0049365	0.0008038	0.0077098	0.0010005	0.002144	0.0239574	0.0009294	0.0017169	0.008002	0.0010928	0.0077522	0.0071263	0.0025251	0.0755391	0.0011865	1	2	2	2	2	2	2	1060	195	3	3
11	0	1	7	155	8.67	2019-01-28	0.0011254	0.0014135	0.0014091	0.0026825	0.0180453	0.0084458	0.0013171	0.0021386	0.0046449	0.0018239	0.0035948	0.0013842	0.0007738	0.001467	0.0026674	0.0015369	0.0023718	0.0040272	0.0006784	0.0062466	0.0008445	0.0016377	0.0171567	0.0006954	0.0012969	0.0062456	0.0008862	0.0062069	0.0056886	0.0019869	0.040858	0.0009348	1	2	2	2	2	2	2	1350	199	6	1
11	0	1	14	120	21.71	2019-01-16	0.0009038	0.0011279	0.0011423	0.0023942	0.0120971	0.0064224	0.0009763	0.0016172	0.0034493	0.0012861	0.0025371	0.0010471	0.0005668	0.0010727	0.0019536	0.0011138	0.0016764	0.0029308	0.0005426	0.0045769	0.0006087	0.0012077	0.0124985	0.0006093	0.0010859	0.0043628	0.0007265	0.0044711	0.0041952	0.0013681	0.0290799	0.0007034	1	2	2	2	2	2	2	1350	199	6	1
11	0	1	21	146	13.71	2019-01-16	0.0009791	0.0012527	0.0012639	0.0025967	0.0142798	0.0073934	0.001109	0.001811	0.0039177	0.0014533	0.0029286	0.0011982	0.0006475	0.0012258	0.0022531	0.0013682	0.0019311	0.0032327	0.0006041	0.0050124	0.0006785	0.0014863	0.0145367	0.00062	0.0012541	0.0051764	0.0007541	0.0051087	0.0048182	0.0017141	0.0367377	0.0008283	1	2	2	2	2	2	2	1350	199	6	1
12	0	1	7	144	27.33	2019-01-15	0.0012329	0.0014218	0.0015585	0.0031398	0.0212649	0.0101724	0.0014822	0.0024578	0.0052514	0.0020753	0.0041911	0.0016664	0.0008675	0.001623	0.0031882	0.0018371	0.0027172	0.0045838	0.0008502	0.0069859	0.0009694	0.0019741	0.021071	0.0008694	0.0016942	0.0070686	0.0010577	0.0070168	0.0064343	0.0022837	0.0613571	0.0010798	2	2	2	2	2	2	2	1120	194	8	3
12	0	1	14	166	37	2019-01-15	0.0009353	0.0010914	0.0011677	0.0022663	0.0115349	0.0062404	0.000921	0.0015811	0.0031931	0.0012813	0.0024937	0.0010009	0.0005452	0.0009807	0.0019306	0.001166	0.001647	0.0027389	0.0005679	0.0041686	0.0005733	0.0012791	0.0118089	0.0005591	0.0010888	0.0041662	0.0006593	0.004233	0.0039876	0.0014216	0.0276113	0.0007311	2	2	2	2	2	2	2	1120	194	8	3
12	0	1	21	158	1.71	2019-01-15	0.000922	0.0011195	0.0011102	0.0023584	0.0132965	0.0069009	0.0010525	0.0017639	0.0035406	0.0014697	0.0027035	0.0011521	0.0006178	0.0012428	0.0021894	0.0011798	0.0018783	0.0031902	0.0005814	0.0045711	0.0006647	0.0013069	0.0136349	0.0006618	0.0012201	0.0047155	0.0008038	0.0048108	0.0043931	0.0015824	0.0327457	0.0008244	2	2	2	2	2	2	2	1120	194	8	3
29	0	1	7	163	18.17	2019-01-15	0.0012773	0.0015971	0.0016533	0.0030972	0.0219363	0.0103642	0.0015388	0.0025065	0.0053982	0.0021029	0.0042274	0.0015677	0.000964	0.0016388	0.0032221	0.0017564	0.0027605	0.0046007	0.0007128	0.0070357	0.0009801	0.0020096	0.0215688	0.0009241	0.0017499	0.007389	0.0010798	0.007113	0.0065457	0.0024363	0.0635977	0.0011069	2	6	3	8	3	8	3	980	194	8	3
29	0	1	14	140	27.64	2019-01-15	0.0009336	0.0011568	0.0011865	0.0022895	0.0128399	0.0065808	0.0010524	0.0017407	0.0035195	0.0013898	0.0027044	0.0011405	0.000655	0.0011146	0.0020861	0.0011562	0.0018414	0.0030577	0.0005245	0.0044994	0.0006349	0.0013881	0.0130116	0.0006745	0.0010701	0.0047014	0.0007541	0.0045834	0.0043864	0.0015512	0.0290597	0.0008311	2	6	3	8	3	8	3	980	194	8	3
29	0	1	21	154	2.86	2019-01-15	0.0008213	0.0009869	0.0010292	0.0021765	0.0130408	0.0068351	0.0010415	0.0016956	0.0035139	0.0013622	0.0026893	0.0011262	0.0006164	0.0010917	0.0020867	0.0012424	0.0018986	0.0030081	0.0004631	0.004491	0.0006387	0.0013458	0.0130354	0.000618	0.0010702	0.0047023	0.0007699	0.0048074	0.0041411	0.0015065	0.0228615	0.0007616	2	6	3	8	3	8	3	980	194	8	3
21	0	1	7	134	7	2019-01-22	0.0014326	0.0017146	0.0018146	0.0037368	0.0300807	0.0118232	0.0018008	0.0028347	0.0064329	0.0023608	0.0052843	0.0018745	0.000962	0.0017616	0.0036918	0.00205	0.0030031	0.0054823	0.0008935	0.0085941	0.0011475	0.0022132	0.0280905	0.0009345	0.0019416	0.0088926	0.0011535	0.0087221	0.007956	0.0028809	0.112601	0.0011966	2	5	5	5	5	5	5	1400	206	8	1
21	0	1	14	161	37.86	2019-01-22	0.0013759	0.0015867	0.0018362	0.0037038	0.0281945	0.0112525	0.0016898	0.0027127	0.0060097	0.0022851	0.0049739	0.0017461	0.0009513	0.0017418	0.0034756	0.0019507	0.0028734	0.0051111	0.0007216	0.0083734	0.0010341	0.002115	0.0265678	0.0008288	0.0018815	0.0085355	0.0010739	0.0081829	0.0074406	0.0026402	0.104672	0.0011901	2	5	5	5	5	5	5	1400	206	8	1
21	0	1	21	130	2.29	2019-01-21	0.0009963	0.0012464	0.0012312	0.0025954	0.0144886	0.0070277	0.0010995	0.0016987	0.0037418	0.0014255	0.0030175	0.001185	0.0006182	0.0012169	0.0021816	0.001334	0.0019079	0.0032017	0.0005633	0.0048169	0.0007143	0.0014142	0.0140689	0.0006147	0.0012124	0.0050844	0.0007218	0.004764	0.004489	0.0016772	0.0384302	0.000784	2	5	5	5	5	5	5	1400	206	8	1
32	1	1	7	149	19.75	2019-01-15	0.0011941	0.0015143	0.0016278	0.0032449	0.0238937	0.0108512	0.0016125	0.0026158	0.0057357	0.0022516	0.0044838	0.0017007	0.0009963	0.0016629	0.0034458	0.0019546	0.0029099	0.0049132	0.0007515	0.0076235	0.0010451	0.0020842	0.0233993	0.0010183	0.0017002	0.0078516	0.0010768	0.0076073	0.0069807	0.0025254	0.075878	0.0010965	1	2	2	4	4	4	4	900	186	1	3
32	1	1	14	160	29.21	2019-01-15	0.0009802	0.001151	0.0011808	0.0023722	0.0152328	0.007612	0.0011597	0.0018624	0.0038781	0.0015729	0.0030477	0.0012336	0.0006958	0.001212	0.0023707	0.0013913	0.0020832	0.0033879	0.0005485	0.0053587	0.0007515	0.0015349	0.0153732	0.0006887	0.0013748	0.0050132	0.0008307	0.0052496	0.0048394	0.001789	0.0345144	0.0008014	1	2	2	4	4	4	4	900	186	1	3
32	1	1	21	159	5.29	2019-01-15	0.0011298	0.0013938	0.0015093	0.0028138	0.019434	0.0104952	0.0014031	0.0023411	0.0049634	0.0019166	0.0038124	0.0014836	0.0008351	0.0015014	0.0029096	0.0016297	0.0025077	0.0042698	0.0006457	0.0068071	0.0008776	0.0018418	0.0204183	0.0007789	0.0015752	0.006572	0.0009143	0.0066246	0.0062411	0.0021827	0.054486	0.0009746	1	2	2	4	4	4	4	900	186	1	3
42	1	1	7	166	9.82	2019-01-15	0.0013254	0.0015186	0.0016625	0.0033017	0.0244149	0.0130003	0.0016757	0.0026561	0.005874	0.0022441	0.0046911	0.0016986	0.000972	0.0017039	0.0034073	0.0019686	0.0029363	0.0050529	0.0007853	0.0079283	0.0010027	0.0021078	0.0244574	0.0008924	0.001683	0.0081113	0.0010796	0.007926	0.0070243	0.0025758	0.0808884	0.0011538	2	3	3	3	3	3	3	1090	189	1	3
42	1	1	14	151	21.14	2019-01-15	0.0010574	0.0014101	0.0014879	0.002967	0.0204937	0.0100123	0.0013968	0.0023057	0.0049858	0.0019758	0.0039452	0.001522	0.0008537	0.0016192	0.0030426	0.0016744	0.0027209	0.0041629	0.0006498	0.0067888	0.0009323	0.0019577	0.0206864	0.0008241	0.0015562	0.0069045	0.000945	0.0067596	0.0061547	0.0022655	0.0558755	0.0009742	2	3	3	3	3	3	3	1090	189	1	3
42	1	1	21	120	6.86	2019-01-22	0.0012531	0.001371	0.0015309	0.0030449	0.0221119	0.0096234	0.0014659	0.0023974	0.0052339	0.001974	0.0040766	0.0015144	0.0008357	0.0015935	0.0029438	0.0018024	0.0025303	0.0044257	0.0006858	0.00685	0.0008766	0.0018505	0.0207091	0.0007846	0.0016948	0.006967	0.0009168	0.0068312	0.0063398	0.0022143	0.0735703	0.0010294	2	3	3	3	3	3	3	1090	189	1	3
43	1	1	7	149	39.67	2019-01-28	0.000163	-3.85e-05	0.0001411	0.000225	0.0008561	-0.0001678	8.52e-05	0.00012	-9.52e-05	0.000101	0.0001635	8.8e-05	-2.78e-05	-0.0001257	-1.77e-05	-6.3e-05	-6e-05	-8.7e-06	0.0001291	-8.27e-05	7.59e-05	-7.34e-05	-0.000125	0.0001115	-8.36e-05	-0.0002128	9.29e-05	0.0002649	-9.56e-05	0.0001317	-0.0013891	5.7e-05	1	3	3	3	3	3	3	1125	190	1	1
43	1	1	14	156	27.14	2019-01-24	0.0011971	0.0013636	0.0015235	0.0029859	0.0213217	0.0107142	0.0015037	0.0023962	0.0051893	0.0021024	0.0039911	0.0016339	0.000926	0.0015917	0.0031617	0.0018697	0.0028067	0.0045311	0.0005938	0.0072066	0.000941	0.0020067	0.0207454	0.0008082	0.0015706	0.0069326	0.0009557	0.0070652	0.0063735	0.002449	0.0500252	0.0009739	1	3	3	3	3	3	3	1125	190	1	1
43	1	1	21	155	6.86	2019-01-24	0.001224	0.0013902	0.00151	0.00302	0.0203084	0.0103653	0.0014905	0.0023562	0.0050262	0.0020225	0.0039329	0.0015505	0.0008775	0.001584	0.0030358	0.0017466	0.0027375	0.004504	0.0006691	0.006819	0.0009687	0.0018782	0.0199147	0.0008336	0.0016073	0.0069628	0.0009449	0.0068333	0.006246	0.0023946	0.0499089	0.0010602	1	3	3	3	3	3	3	1125	190	1	1
49	1	1	14	161	34.29	2019-01-15	0.000913	0.0011195	0.0011966	0.0023588	0.0161822	0.0085976	0.0011997	0.0018776	0.0040455	0.001686	0.0032434	0.0012969	0.0007415	0.0012556	0.0025594	0.0014484	0.0022384	0.0035101	0.0005708	0.0056529	0.0007923	0.0015688	0.017116	0.0006634	0.0013636	0.0055266	0.0007404	0.0055246	0.0049491	0.0018183	0.0366165	0.0008569	2	0	0	2	6	2	6	680	172	3	3
49	1	1	21	141	2.86	2019-01-15	0.0008989	0.0011196	0.0012433	0.0024696	0.0170222	0.0087851	0.0012094	0.0019616	0.0042236	0.0017442	0.003325	0.0012861	0.0007093	0.0012441	0.0026124	0.0014879	0.0022763	0.00372	0.000517	0.0058272	0.0007732	0.0015934	0.0177577	0.0006976	0.0012752	0.0059351	0.0008202	0.0056588	0.0051639	0.0019569	0.0421171	0.0008775	2	0	0	2	6	2	6	680	172	3	3
56	1	1	14	164	37.14	2019-01-22	0.0014966	0.0017368	0.0019736	0.0040467	0.034012	0.0151734	0.0019304	0.0030734	0.0071547	0.0026098	0.0060166	0.0020243	0.0011104	0.0020438	0.0040292	0.0023691	0.0033815	0.0061665	0.0007856	0.0097891	0.0012177	0.0024502	0.0315573	0.0010585	0.0021358	0.0099311	0.0012129	0.0097322	0.0086529	0.0030474	0.12895	0.0012845	1	0	0	2	2	2	2	705	171	3	1
56	1	1	21	160	0	2019-01-22	0.001336	0.0015877	0.0016947	0.0034267	0.02762	0.0111148	0.0016653	0.0026303	0.0060671	0.0022762	0.0048147	0.0017445	0.0010033	0.0018207	0.003465	0.0020091	0.0029159	0.005098	0.0007729	0.008253	0.0010752	0.0020999	0.0252203	0.0008737	0.0018729	0.0082355	0.0010926	0.0080689	0.0074142	0.0026704	0.0968613	0.0011443	1	0	0	2	2	2	2	705	171	3	1
30	1	1	7	172	36.61	2019-01-16	0.0011848	0.0014072	0.0015625	0.0030102	0.0230991	0.0115202	0.0015938	0.0024777	0.0057698	0.0021488	0.0044405	0.0016666	0.000909	0.0015822	0.0033353	0.0019609	0.002862	0.0049876	0.000732	0.00822	0.0009737	0.0020951	0.023516	0.0009248	0.00174	0.0078288	0.0009707	0.0077546	0.0069717	0.0025844	0.0634204	0.0011156	1	2	3	2	3	0	0	960	188	6	1
30	1	1	14	139	22.37	2019-01-16	0.0003458	0.0002809	0.0003292	0.0007481	0.0024889	0.0013176	0.0002237	0.0003913	0.0006918	0.0003191	0.0005318	0.0002209	0.0001207	0.0003071	0.0004311	0.0003005	0.0004619	0.0007427	0.0002448	0.001167	0.0001688	0.0002746	0.0023568	0.000166	0.0002287	0.0009562	0.0001407	0.0009348	0.0008847	0.0003204	0.0032206	0.0001831	1	2	3	2	3	0	0	960	188	6	1
51	1	1	7	135	3.5	2019-01-22	0.0013219	0.0016494	0.0017217	0.0037212	0.0317701	0.0125477	0.0018643	0.0028857	0.0068368	0.0025357	0.0057007	0.0019717	0.0010503	0.0018918	0.0038414	0.0022887	0.0033179	0.0057826	0.000784	0.009501	0.0011845	0.0024189	0.0281942	0.0010047	0.0020452	0.0094411	0.0011315	0.0092633	0.0083366	0.0029816	0.110242	0.0011503	2	4	4	3	4	3	4	975	179	8	1
51	1	1	14	170	23.29	2019-01-22	0.0014683	0.0017301	0.0019061	0.0038262	0.0309441	0.0119627	0.0017926	0.0028922	0.006646	0.0024312	0.0054119	0.0018485	0.0010069	0.0017651	0.0037079	0.0021674	0.0031193	0.0055712	0.0007702	0.0088638	0.0010895	0.0022949	0.0286493	0.0010147	0.0019489	0.0093472	0.0011533	0.0088487	0.0080322	0.0028287	0.113574	0.0012649	2	4	4	3	4	3	4	975	179	8	1
51	1	1	21	164	4.86	2019-01-22	0.0012893	0.0015405	0.0016834	0.0033325	0.0254857	0.0102811	0.0015992	0.0025487	0.0057894	0.0021264	0.0045313	0.0016387	0.0008612	0.0016474	0.0032254	0.0018692	0.002785	0.0047715	0.0006855	0.0075476	0.0009901	0.0020038	0.0235725	0.0007823	0.0017662	0.0076748	0.0010423	0.0075403	0.0069515	0.0024805	0.0889754	0.0010649	2	4	4	3	4	3	4	975	179	8	1
55	1	1	7	106	4.8	2019-01-16	0.0010326	0.0012479	0.0013457	0.0025807	0.0146177	0.0075646	0.0012042	0.0019461	0.0041386	0.001611	0.0029803	0.0012365	0.0007117	0.0013087	0.0023742	0.0013637	0.0020605	0.0035562	0.0005853	0.0053495	0.0007546	0.0014768	0.0150526	0.0006533	0.0013933	0.0052493	0.0009066	0.0053221	0.0051006	0.0016812	0.0349823	0.0008781	1	1	2	1	2	1	2	800	178	8	1
55	1	1	14	162	20.43	2019-01-24	0.0010661	0.0012409	0.0013204	0.0027366	0.0166773	0.0081535	0.0012207	0.0020496	0.0041043	0.0016809	0.0032126	0.0013365	0.0006979	0.0013586	0.0025406	0.0014526	0.002129	0.0037652	0.0006728	0.0053367	0.0008106	0.0016042	0.0163919	0.0007117	0.0013909	0.0056412	0.0009361	0.0055076	0.0052529	0.0018451	0.04412	0.0009292	1	1	2	1	2	1	2	800	178	8	1
55	1	1	21	152	9.71	2019-01-24	0.0013923	0.0016239	0.001669	0.003455	0.0231658	0.0106987	0.001625	0.0025607	0.005549	0.0022201	0.0043967	0.0017199	0.0009501	0.0017484	0.0033565	0.001993	0.0029268	0.004851	0.0007819	0.0073473	0.0010374	0.0020315	0.0221031	0.0008294	0.0018406	0.0076127	0.0010516	0.0072702	0.0066971	0.0025056	0.0648417	0.0011634	1	1	2	1	2	1	2	800	178	8	1
25	0	2	14	156	29.86	2019-01-24	0.0011975	0.0013276	0.0014317	0.0028341	0.0182327	0.0089631	0.0013497	0.0021847	0.0045442	0.0018929	0.0036488	0.0014763	0.0008337	0.001509	0.002741	0.0016442	0.0024449	0.0041406	0.0005753	0.006191	0.0008795	0.0017407	0.0175653	0.0007391	0.0015747	0.0061355	0.0010028	0.0062408	0.0056895	0.0020127	0.0428541	0.0009813	2	0	0	2	2	2	2	880	196	1	3
25	0	2	21	139	6	2019-01-24	0.0010295	0.0012485	0.0013013	0.002455	0.0150763	0.0076503	0.0011957	0.0019592	0.0039409	0.0016123	0.0030522	0.0012474	0.0006975	0.0012767	0.0023647	0.0013559	0.0020886	0.0034559	0.0005924	0.0051258	0.0007433	0.0014438	0.0149581	0.0006503	0.0013641	0.0052131	0.0008376	0.0052295	0.0047074	0.0017955	0.0373735	0.0008499	2	0	0	2	2	2	2	880	196	1	3
5	0	2	7	164	4.67	2019-01-17	0.0014869	0.001792	0.0018847	0.003919	0.0300137	0.012667	0.0018962	0.0029652	0.0066362	0.0025234	0.0054579	0.0019427	0.0010159	0.0019285	0.0038402	0.0021907	0.0032856	0.0056381	0.0008483	0.0089659	0.0011473	0.0022937	0.0284169	0.0010373	0.002159	0.0092894	0.0012869	0.0088623	0.0081998	0.0029681	0.110204	0.0012939	2	0	0	0	0	0	0	725	197	1	3
5	0	2	14	170	20.43	2019-01-17	0.0013743	0.0016401	0.0019909	0.0032394	0.0222813	0.0103429	0.0022801	0.0024544	0.0054769	0.0024616	0.0047916	0.0016341	0.0010152	0.0018264	0.0038103	0.0019107	0.0028276	0.0046697	0.0011995	0.0073139	0.0011334	0.0021856	0.0214077	0.000903	0.0018453	0.0074705	0.0017537	0.00725	0.0066656	0.0028412	0.0661844	0.0011167	2	0	0	0	0	0	0	725	197	1	3
5	0	2	21	124	13.14	2019-01-17	0.0015223	0.0017501	0.0019404	0.0039863	0.0303462	0.0125855	0.0018594	0.0030184	0.0067215	0.0025364	0.0054327	0.0019296	0.0010516	0.0018922	0.0038761	0.0022003	0.0032393	0.0057442	0.0008224	0.0091059	0.0011652	0.0024029	0.0283694	0.0009713	0.0020773	0.0093375	0.0012275	0.008926	0.0082096	0.0029108	0.113467	0.0013097	2	0	0	0	0	0	0	725	197	1	3
6	0	2	7	129	33.33	2019-01-21	0.0006841	0.000839	0.0008382	0.0017259	0.0098904	0.0048928	0.0008236	0.0012744	0.002684	0.0011021	0.0020994	0.0008257	0.000451	0.0008747	0.0015898	0.0009022	0.0014369	0.0022431	0.0004926	0.0034816	0.0005129	0.0010668	0.0098951	0.0005286	0.0008809	0.0035809	0.0005713	0.0035389	0.0031451	0.0013053	0.0148352	0.0005725	2	0	0	0	0	0	0	1225	202	3	2
6	0	2	14	155	25.71	2019-01-22	0.0015566	0.0017953	0.0019599	0.004163	0.0340917	0.0130413	0.0019706	0.0030834	0.0071763	0.0026544	0.0058171	0.0020701	0.0011209	0.0020368	0.0040335	0.0022793	0.0034079	0.0060225	0.000862	0.0096557	0.001204	0.0025392	0.0312174	0.0009577	0.0021366	0.0099181	0.0012374	0.0094653	0.0086495	0.0030425	0.127528	0.0012818	2	0	0	0	0	0	0	1225	202	3	2
6	0	2	21	156	0	2019-01-21	0.0012906	0.0016059	0.0015477	0.0034337	0.0251692	0.0105302	0.0016399	0.0026016	0.0056958	0.0022498	0.004565	0.0017695	0.0009333	0.0017973	0.0034899	0.0019597	0.0029803	0.0049139	0.0007426	0.0076472	0.0010753	0.0021082	0.0235605	0.000764	0.0017725	0.0078482	0.0011337	0.0075484	0.0069747	0.0025641	0.0694283	0.0011696	2	0	0	0	0	0	0	1225	202	3	2
24	0	2	7	165	23.33	2019-01-21	0.001448	0.001586	0.0017019	0.0036085	0.0266303	0.0110734	0.0017088	0.0026563	0.0060249	0.00231	0.0047395	0.0017968	0.0009908	0.0017534	0.0034357	0.0021292	0.003005	0.0050163	0.0007294	0.0078647	0.0010595	0.0021402	0.0251878	0.0008856	0.0018655	0.008068	0.0011236	0.0078472	0.0073043	0.0026248	0.0642603	0.001154	1	1	2	1	2	1	2	830	192	3	2
24	0	2	14	137	31.43	2019-01-22	0.0014353	0.0016713	0.0017548	0.0036309	0.0288509	0.011488	0.0017301	0.0027402	0.0062875	0.0023283	0.0050774	0.0017797	0.000987	0.0017747	0.0035501	0.0021178	0.0029914	0.005266	0.0007655	0.0082171	0.0010468	0.002204	0.0270506	0.000947	0.0018955	0.0085446	0.0011277	0.0083038	0.0077039	0.0026625	0.107186	0.0011784	1	1	2	1	2	1	2	830	192	3	2
24	0	2	21	154	0	2019-01-22	0.0015163	0.0016297	0.0018828	0.0040374	0.0325615	0.0124517	0.0019046	0.0030037	0.0068113	0.0025717	0.0055469	0.0019369	0.0010538	0.0018948	0.0038965	0.0022723	0.0032589	0.0057862	0.0007742	0.0091253	0.0011681	0.0023885	0.0307034	0.000987	0.0020757	0.0094619	0.0012538	0.0091227	0.008367	0.0030182	0.122875	0.0013197	1	1	2	1	2	1	2	830	192	3	2
23	0	2	7	147	29.17	2019-01-15	0.0009393	0.0011504	0.0013132	0.0025112	0.0166829	0.0094168	0.0012743	0.0020489	0.0043839	0.0017267	0.0033896	0.0013416	0.0007367	0.0013662	0.0025754	0.0014522	0.0022764	0.0037513	0.0006022	0.0058626	0.0007708	0.0015504	0.0179606	0.0007513	0.0013944	0.0058017	0.0008034	0.0058166	0.0052542	0.0018925	0.0437399	0.0008859	1	2	6	2	6	2	6	1045	206	3	2
23	0	2	14	156	28.57	2019-01-15	0.000974	0.0011279	0.0012773	0.0023989	0.0157572	0.0076745	0.0011928	0.0019566	0.0041609	0.0015902	0.0030781	0.0012392	0.0007145	0.0012346	0.0024697	0.0013974	0.0021016	0.0034242	0.0005461	0.0054011	0.000722	0.0014812	0.0157489	0.0007374	0.0013087	0.0052925	0.0008834	0.0053922	0.0050536	0.0018617	0.0363463	0.0008641	1	2	6	2	6	2	6	1045	206	3	2
23	0	2	21	163	0	2019-01-15	0.0010902	0.0013031	0.0014408	0.0028197	0.0198553	0.0096472	0.0014351	0.0023212	0.0049413	0.0019329	0.0038739	0.0014728	0.0008305	0.0015326	0.0029032	0.0016707	0.0024759	0.004165	0.0006117	0.0066327	0.0008944	0.0018252	0.0194328	0.0007976	0.0014632	0.0066367	0.0009707	0.0065971	0.0059393	0.002174	0.0517298	0.0010664	1	2	6	2	6	2	6	1045	206	3	2
19	0	2	14	158	21.71	2019-01-17	0.0013617	0.0015846	0.0018466	0.0036561	0.0276676	0.0117566	0.0017588	0.0027933	0.0062356	0.0024172	0.0049725	0.0018482	0.0009946	0.001723	0.003624	0.0020563	0.0030754	0.0054008	0.0007889	0.008477	0.0011172	0.0022116	0.0256794	0.0009824	0.001918	0.008421	0.0011948	0.0083869	0.0076789	0.0027783	0.098234	0.0012429	2	0	0	2	3	2	3	1460	206	6	1
19	0	2	21	164	19.43	2019-01-17	0.0013109	0.0016583	0.0017309	0.0034448	0.0256322	0.0112585	0.0017122	0.0027619	0.0060648	0.0023314	0.0047925	0.0017334	0.0009814	0.0018469	0.0034719	0.001991	0.003006	0.005102	0.0006701	0.0082711	0.0010435	0.0022654	0.0236138	0.0009465	0.0018104	0.0083123	0.0011429	0.008016	0.0073711	0.002625	0.0684865	0.0012094	2	0	0	2	3	2	3	1460	206	6	1
15	0	2	7	150	8.47	2019-01-17	0.0011303	0.0015027	0.001563	0.0031055	0.0202081	0.0155138	0.001375	0.0024094	0.0049795	0.0019244	0.0041015	0.0014438	0.0008129	0.0014953	0.0028344	0.0016667	0.0024748	0.0045324	0.00077	0.0070707	0.0009033	0.0017881	0.0189027	0.0007986	0.0014791	0.0069566	0.0009251	0.007191	0.0062389	0.0022326	0.0652226	0.0010475	1	2	2	0	0	2	2	1300	208	6	1
15	0	2	21	147	8	2019-01-24	0.0013424	0.0015744	0.0016177	0.0034204	0.0227343	0.0105822	0.0016092	0.0025391	0.0054337	0.0022194	0.0042508	0.0016753	0.0009672	0.0017075	0.0033152	0.0019273	0.0028554	0.00482	0.0007171	0.0072796	0.0010211	0.0020409	0.0219306	0.0009479	0.0017281	0.0074993	0.0010491	0.007255	0.0066759	0.0025125	0.063748	0.001137	1	2	2	0	0	2	2	1300	208	6	1
16	0	2	14	154	26.57	2019-01-24	0.0014342	0.0015827	0.0017441	0.0035176	0.0252921	0.0111096	0.0017072	0.0027225	0.0059252	0.0023607	0.0047354	0.0018172	0.0009722	0.001808	0.0035793	0.0020576	0.0030456	0.0051734	0.0008106	0.0077109	0.0011176	0.0022102	0.0239282	0.0009486	0.0018637	0.008119	0.0011524	0.0078209	0.0071395	0.0025995	0.0751884	0.0012655	1	0	0	2	2	2	2	1020	197	6	1
16	0	2	21	151	0.57	2019-01-24	0.0013626	0.0014869	0.0016085	0.0031851	0.0217082	0.0100365	0.0015331	0.0025067	0.0052184	0.0021225	0.004173	0.0016411	0.000926	0.0016066	0.0031562	0.0018059	0.0027225	0.0045412	0.0006889	0.0067547	0.0010061	0.0019247	0.0207373	0.0008707	0.001677	0.007012	0.0010129	0.0069077	0.0063864	0.0023648	0.0602265	0.0011711	1	0	0	2	2	2	2	1020	197	6	1
22	0	2	7	148	5.5	2019-01-17	0.0013682	0.0016273	0.0016982	0.0036111	0.0268054	0.0111422	0.0016865	0.0026752	0.0060677	0.0023294	0.0048558	0.0017802	0.0009645	0.001766	0.0035189	0.0020675	0.0030317	0.0051437	0.0007168	0.008138	0.001022	0.0021608	0.0248525	0.0009897	0.0019033	0.0083531	0.0011703	0.0080392	0.0074947	0.0026263	0.100433	0.0011986	2	2	2	2	2	2	2	1000	197	6	3
22	0	2	14	128	20	2019-01-17	0.0010975	0.0011355	0.0012705	0.0025753	0.0164452	0.0075654	0.0011936	0.0019731	0.0042232	0.0016262	0.0033186	0.0013076	0.0006918	0.0013367	0.0024259	0.001399	0.0021152	0.0034998	0.0005668	0.0056682	0.0006799	0.0014909	0.0155175	0.0007142	0.0013869	0.0055772	0.0008975	0.0056663	0.0051537	0.001765	0.0442196	0.0008519	2	2	2	2	2	2	2	1000	197	6	3
22	0	2	21	148	10.29	2019-01-17	0.0014011	0.001658	0.001841	0.0036256	0.0273042	0.0118743	0.0017273	0.0028051	0.0061808	0.0023699	0.0049988	0.0017612	0.0009909	0.0017332	0.0036026	0.0020701	0.0030524	0.0052651	0.0008414	0.0085892	0.0010218	0.0021688	0.0255402	0.0009613	0.0019284	0.0085122	0.0012185	0.0083488	0.0074531	0.0027469	0.0976992	0.0012657	2	2	2	2	2	2	2	1000	197	6	3
7	0	2	14	162	18.29	2019-01-17	0.0014488	0.0016581	0.0018361	0.0036517	0.0289811	0.0127858	0.0018021	0.0028467	0.0064004	0.0024933	0.0052983	0.0018743	0.0010368	0.0018286	0.0036878	0.0021773	0.0032129	0.0055879	0.0007967	0.0088534	0.0010847	0.0022726	0.0269392	0.0009651	0.0020227	0.0090019	0.0011867	0.0086309	0.007889	0.0028865	0.102274	0.0011868	1	0	0	0	0	0	0	1000	207	6	1
7	0	2	21	170	12.57	2019-01-17	0.001449	0.0017079	0.0017952	0.0036236	0.0280946	0.0121753	0.001751	0.0028069	0.0061953	0.0024424	0.0050151	0.0018015	0.0010072	0.0017928	0.0036443	0.0020675	0.0031029	0.0053757	0.0007679	0.0085226	0.0010796	0.0022488	0.0262178	0.000924	0.0019238	0.0087702	0.0011708	0.0084576	0.0076843	0.002751	0.101116	0.0012612	1	0	0	0	0	0	0	1000	207	6	1
27	0	2	7	148	8.33	2019-01-16	0.0014766	0.0015969	0.001831	0.0035479	0.0270248	0.0128317	0.0017353	0.0028307	0.0063709	0.0023741	0.0050403	0.0018647	0.0009915	0.0017234	0.0036357	0.0020584	0.0031173	0.0055656	0.0008481	0.0086244	0.0010646	0.0022763	0.0265456	0.000981	0.0019498	0.0087408	0.0011323	0.0085465	0.0076753	0.0027687	0.0925461	0.0012549	2	2	3	4	5	4	6	1470	199	6	1
27	0	2	14	151	31.43	2019-01-16	0.0013554	0.0016071	0.0016693	0.0033573	0.0235895	0.0110017	0.0015808	0.0026202	0.005696	0.0021993	0.0045308	0.0016855	0.0009326	0.0017268	0.003304	0.0019781	0.0028157	0.0050202	0.0007652	0.0076756	0.0009661	0.0020722	0.023037	0.0009336	0.0017552	0.0077802	0.0010912	0.0076598	0.006925	0.0025283	0.0738303	0.0011951	2	2	3	4	5	4	6	1470	199	6	1
27	0	2	21	147	30.71	2019-01-16	0.0013104	0.0015777	0.0018356	0.003352	0.0253248	0.011632	0.0016729	0.0026887	0.0059793	0.0023167	0.0047433	0.0017721	0.0009118	0.0017512	0.0034573	0.0020314	0.0029331	0.0051065	0.0007144	0.0080068	0.0010281	0.0021707	0.0246994	0.0009568	0.0018273	0.0082978	0.0010284	0.0081132	0.0072615	0.0025799	0.0806635	0.0012252	2	2	3	4	5	4	6	1470	199	6	1
20	0	2	7	162	11.83	2019-01-15	0.0013075	0.0016042	0.0017909	0.0034371	0.0251311	0.012022	0.0017298	0.0026851	0.0059247	0.0023105	0.0047594	0.0017683	0.0009562	0.0016801	0.0035722	0.0020437	0.0030296	0.0051571	0.0008332	0.0081024	0.0010548	0.0021506	0.0253575	0.0010025	0.0018343	0.008262	0.0010948	0.0080727	0.0073984	0.0026312	0.0820792	0.0011867	2	3	3	3	3	3	3	1120	194	8	3
20	0	2	14	142	41.14	2019-01-15	0.001001	0.0012958	0.0013098	0.0024921	0.0170519	0.0087254	0.0012858	0.0020625	0.0044015	0.0017346	0.0033528	0.0013344	0.0007449	0.0013342	0.0025687	0.0015196	0.0022955	0.0036701	0.0005381	0.0058055	0.0007541	0.0016533	0.0175002	0.0007281	0.0014318	0.0057867	0.0008956	0.0058391	0.0053136	0.00192	0.0422896	0.0008903	2	3	3	3	3	3	3	1120	194	8	3
20	0	2	21	139	3.43	2019-01-15	0.0009694	0.0013427	0.0014402	0.0026992	0.0186104	0.0088173	0.0013741	0.0021591	0.0045563	0.0018899	0.0035712	0.0014844	0.0007667	0.0015049	0.0027969	0.001501	0.0024488	0.003912	0.0005835	0.0062758	0.0008125	0.0017289	0.0185264	0.0007778	0.0015081	0.0063231	0.0008581	0.0060621	0.005491	0.0020856	0.0405135	0.0008917	2	3	3	3	3	3	3	1120	194	8	3
28	0	2	7	135	22.33	2019-01-22	0.0014591	0.0017711	0.0018917	0.0037795	0.0305604	0.0118305	0.0018614	0.0028538	0.0066549	0.0024718	0.0053647	0.0018733	0.0010421	0.0018286	0.0037702	0.002111	0.0030941	0.0056815	0.0007982	0.0090487	0.0011873	0.0023612	0.0279479	0.0009303	0.0019439	0.009035	0.00112	0.0087856	0.0081721	0.0028322	0.108486	0.0011766	2	2	4	2	4	2	4	1110	197	8	3
28	0	2	14	146	44.57	2019-01-21	0.0006627	0.0007838	0.0007469	0.0016409	0.006981	0.0038656	0.0006272	0.0010328	0.0020026	0.0008244	0.0016789	0.0006186	0.0003761	0.000714	0.0012009	0.0007148	0.0010735	0.0017575	0.0004075	0.0026588	0.0003889	0.000771	0.0069774	0.0003335	0.0006386	0.0026871	0.0004893	0.0027087	0.0025073	0.0008553	0.0084348	0.0004356	2	2	4	2	4	2	4	1110	197	8	3
28	0	2	21	142	3.43	2019-01-22	0.0013226	0.0015352	0.0016832	0.0035519	0.028238	0.0110215	0.0016748	0.002655	0.0061152	0.0023537	0.0048364	0.0017459	0.0009222	0.0017283	0.0035201	0.0019403	0.0030102	0.0051827	0.0007855	0.0083665	0.0010706	0.0021849	0.0257367	0.0009063	0.0018783	0.0084266	0.0010788	0.0082092	0.0076263	0.0026616	0.104667	0.0011852	2	2	4	2	4	2	4	1110	197	8	3
17	0	2	7	168	12.17	2019-01-15	0.0013382	0.0014071	0.0016442	0.0033217	0.0240655	0.0115509	0.0016307	0.0025431	0.0056017	0.0022673	0.0045176	0.0017357	0.0009701	0.001676	0.0033972	0.0019531	0.0029147	0.0048254	0.0006333	0.0077728	0.0010116	0.0021103	0.0242484	0.0008994	0.0017556	0.0079017	0.001045	0.0076477	0.0069025	0.002553	0.074457	0.0011308	1	2	2	2	2	2	2	1300	194	8	3
17	0	2	14	150	35.71	2019-01-15	0.0011489	0.0012883	0.00131	0.0027128	0.0173438	0.0090218	0.0012979	0.0020985	0.004445	0.0017862	0.0035843	0.0014154	0.0007314	0.0013333	0.0026679	0.001538	0.0022932	0.0037721	0.0006621	0.0058894	0.0008305	0.0016733	0.0179637	0.0007846	0.0013816	0.0059717	0.0008934	0.0060297	0.0054332	0.0019659	0.0461165	0.000892	1	2	2	2	2	2	2	1300	194	8	3
17	0	2	21	131	3.71	2019-01-15	0.000943	0.0010952	0.001249	0.0024413	0.0165025	0.0084071	0.0012139	0.0019468	0.0042066	0.0017237	0.0033811	0.0012423	0.0006944	0.0012577	0.0024966	0.0015288	0.002314	0.003652	0.0004925	0.005576	0.0007475	0.0015678	0.0169156	0.0007488	0.0012882	0.0056257	0.0008221	0.005621	0.0051056	0.001885	0.0375708	0.0008511	1	2	2	2	2	2	2	1300	194	8	3
1	0	2	7	158	9.33	2019-01-24	0.0013789	0.0016933	0.0017302	0.0035202	0.023622	0.0106777	0.0016317	0.0026719	0.0056804	0.0022563	0.0044923	0.0017358	0.0009382	0.0018208	0.0033919	0.0019936	0.0028913	0.0050309	0.0007432	0.0075603	0.0010518	0.0021875	0.0224409	0.0009143	0.0017979	0.0078437	0.0011495	0.0076116	0.0069612	0.002602	0.0656138	0.0012227	1	3	0	3	0	0	0	1035	207	8	3
1	0	2	14	162	32.57	2019-01-24	0.0012977	0.0014981	0.0016202	0.0031747	0.0213322	0.0099807	0.001507	0.0024574	0.0051609	0.0020684	0.0041103	0.0015996	0.0009071	0.0016227	0.0031205	0.0018389	0.0027247	0.0046884	0.0007893	0.0069213	0.0010032	0.0019292	0.0205617	0.0008397	0.0016174	0.0071143	0.0010016	0.006891	0.0064241	0.0023266	0.0575278	0.00108	1	3	0	3	0	0	0	1035	207	8	3
45	1	2	7	158	16.67	2019-01-15	0.0014268	0.0018039	0.0018374	0.0036672	0.0260238	0.0119459	0.0017296	0.0027826	0.0062425	0.0023873	0.0049984	0.0018519	0.0010185	0.0017505	0.0035959	0.002006	0.0030914	0.0053238	0.0007272	0.0083702	0.0010588	0.0022403	0.026171	0.0009508	0.0019603	0.0083906	0.0011599	0.008382	0.0075374	0.0027286	0.0904014	0.0011566	2	4	4	0	0	6	6	970	190	1	3
45	1	2	21	167	10.57	2019-01-15	0.0008931	0.0010546	0.0012823	0.0023857	0.0137525	0.0068385	0.0010961	0.0017636	0.0036868	0.0014755	0.0028572	0.0011914	0.000666	0.0011556	0.0022638	0.0012976	0.0019639	0.0031245	0.0004744	0.0048944	0.0007251	0.0013901	0.0136293	0.000609	0.001304	0.0048411	0.0007702	0.0048476	0.0046109	0.0017188	0.0298383	0.0008083	2	4	4	0	0	6	6	970	190	1	3
31	1	2	7	163	24.83	2019-01-15	0.00124	0.0015268	0.0016663	0.0032289	0.0239151	0.010992	0.0016315	0.0026373	0.0057915	0.002264	0.004472	0.0017133	0.0009467	0.0016463	0.0033916	0.0019161	0.0028733	0.004894	0.0007165	0.0075663	0.0010494	0.0020677	0.023824	0.0009457	0.0018345	0.0078104	0.0011253	0.0075627	0.0068208	0.002486	0.0799212	0.0011698	2	6	6	6	6	0	0	1055	188	1	3
31	1	2	14	116	31.57	2019-01-15	0.0010289	0.0012569	0.0013897	0.0026459	0.0179822	0.0089066	0.001304	0.0020751	0.0044671	0.0017681	0.0035104	0.0014314	0.0007671	0.0013287	0.0026708	0.0014854	0.0023508	0.0038256	0.000714	0.0061006	0.000831	0.0016371	0.0180785	0.0008755	0.0014251	0.0060994	0.0009209	0.0061088	0.0055735	0.0020072	0.0525018	0.000919	2	6	6	6	6	0	0	1055	188	1	3
38	1	2	14	158	15.14	2019-01-17	0.0009526	0.0012727	0.0012626	0.0025961	0.0173858	0.0079119	0.0012113	0.0019549	0.0042073	0.001705	0.003303	0.0013349	0.0007094	0.0012931	0.0024843	0.0015403	0.002204	0.0036151	0.0006101	0.0055791	0.0007638	0.0016022	0.0163866	0.0007577	0.0012947	0.0057025	0.0008409	0.0055766	0.0052054	0.001803	0.0525169	0.0009005	1	0	0	2	2	2	2	570	186	1	1
38	1	2	21	141	3.57	2019-01-17	0.0013208	0.001378	0.0016355	0.0033471	0.0258499	0.0103605	0.0015935	0.0026136	0.0059634	0.0022606	0.0047535	0.0016291	0.0009746	0.0016174	0.0033811	0.0018798	0.0029946	0.0048627	0.0007129	0.0080741	0.001051	0.0020483	0.0234494	0.0008449	0.0019255	0.0080564	0.000973	0.007865	0.0073204	0.0026108	0.0776553	0.0010982	1	0	0	2	2	2	2	570	186	1	1
41	1	2	7	124	19.17	2019-01-16	0.0007689	0.000953	0.0009528	0.001915	0.0123318	0.0069657	0.0010417	0.0015897	0.003467	0.0013466	0.0026444	0.0010411	0.000534	0.0011143	0.0020457	0.0011208	0.0017181	0.003047	0.0003738	0.0047174	0.0005784	0.0012529	0.0132148	0.0005327	0.0010799	0.0047585	0.0007316	0.0047403	0.0043538	0.0014411	0.0253418	0.0007059	1	2	2	2	2	2	2	770	187	3	1
41	1	2	14	130	21.43	2019-01-16	0.0011007	0.0013302	0.0013798	0.0028987	0.0164541	0.0082261	0.0012409	0.0020042	0.0042823	0.0016315	0.0033495	0.0012837	0.0007219	0.0013758	0.0025372	0.0014777	0.0021231	0.0036287	0.0007192	0.0056248	0.000791	0.0016084	0.0164938	0.0006962	0.0014062	0.0057073	0.0008414	0.0057868	0.0052994	0.0018431	0.046001	0.0009359	1	2	2	2	2	2	2	770	187	3	1
41	1	2	21	167	2.86	2019-01-16	0.0011524	0.0013841	0.0015561	0.0030293	0.0212575	0.0103785	0.0014652	0.0024128	0.0054222	0.0020489	0.0040385	0.0016609	0.0008494	0.0015619	0.0031442	0.0017276	0.0026342	0.0045694	0.0006468	0.0072189	0.0009461	0.0019128	0.0211314	0.0008462	0.0016151	0.0073354	0.0009821	0.0070827	0.0066317	0.0022386	0.0567707	0.0010666	1	2	2	2	2	2	2	770	187	3	1
47	1	2	7	121	22.5	2019-01-17	0.0010892	0.0014183	0.0014775	0.0029296	0.0203646	0.0094935	0.0014254	0.0023119	0.0049122	0.0018654	0.0039221	0.0014636	0.0008078	0.0015658	0.002971	0.001629	0.0024514	0.0042333	0.0005958	0.0064189	0.0009233	0.0017822	0.0192191	0.0008161	0.0015936	0.0066914	0.0009796	0.0066263	0.0061503	0.0021867	0.064582	0.0010991	1	2	2	2	2	2	2	900	183	3	1
47	1	2	14	159	31.43	2019-01-17	0.0013629	0.0016228	0.0016105	0.0034459	0.0245576	0.0107526	0.0015883	0.0025687	0.0056729	0.0022092	0.0046041	0.0016151	0.0008808	0.0015971	0.0032965	0.0018678	0.0028315	0.0048443	0.0007619	0.0077238	0.0009917	0.0020135	0.0230864	0.0009	0.0017882	0.0075945	0.0010149	0.0075495	0.0068774	0.0025214	0.0868989	0.001219	1	2	2	2	2	2	2	900	183	3	1
47	1	2	21	141	2.86	2019-01-17	0.0013291	0.001634	0.0017265	0.0034592	0.02806	0.0109696	0.0017708	0.0027464	0.0061802	0.0024394	0.005022	0.0018822	0.0009666	0.0016928	0.0036277	0.0021019	0.003129	0.0050994	0.0007185	0.0083588	0.001082	0.0021448	0.0253299	0.0009103	0.0019173	0.0086642	0.0011635	0.0082468	0.007575	0.0026958	0.10376	0.001142	1	2	2	2	2	2	2	900	183	3	1
53	1	2	7	115	9.17	2019-01-17	0.0009658	0.0011533	0.0011668	0.0023505	0.0133659	0.0065172	0.0010178	0.0017063	0.0036691	0.0014036	0.0028713	0.0010833	0.0005446	0.0011105	0.0020416	0.0011889	0.0017761	0.0030527	0.0006014	0.0046349	0.0006065	0.0012811	0.0129115	0.0006379	0.0012095	0.0045712	0.0008364	0.004711	0.0044852	0.0015223	0.0361058	0.0007584	1	2	6	2	8	2	8	545	186	3	1
53	1	2	14	122	28.57	2019-01-17	0.0013093	0.0015785	0.0017021	0.0034335	0.0259203	0.0108966	0.0016897	0.002677	0.005914	0.0022999	0.0047702	0.0017133	0.0009467	0.0017356	0.0034458	0.0019985	0.0029959	0.0049192	0.0007094	0.0080292	0.001032	0.0021763	0.024107	0.0008721	0.0019397	0.0081037	0.0011296	0.0079315	0.0071813	0.0025862	0.0910329	0.0011737	1	2	6	2	8	2	8	545	186	3	1
53	1	2	21	159	0	2019-01-17	0.0014719	0.0017444	0.00175	0.0036433	0.0275748	0.011715	0.0017227	0.0027675	0.0061189	0.0023766	0.0050057	0.0017674	0.0009721	0.0017767	0.0036237	0.0020562	0.0031138	0.0051655	0.000773	0.0083657	0.0010694	0.0022463	0.0258884	0.0010032	0.001966	0.0086464	0.0011461	0.0082137	0.0075976	0.0027397	0.098384	0.0012851	1	2	6	2	8	2	8	545	186	3	1
37	1	2	7	132	2	2019-01-15	0.0010265	0.0010879	0.0012354	0.0023414	0.0138884	0.007039	0.0011044	0.0018434	0.0037752	0.0015061	0.0028312	0.0011256	0.0006396	0.001225	0.0022187	0.0012529	0.0019166	0.0031391	0.0005687	0.0047634	0.0006759	0.001465	0.0138138	0.0006136	0.0011897	0.0049352	0.0007607	0.0050003	0.0045839	0.0016155	0.0301633	0.0008057	2	2	2	2	2	2	2	900	179	6	1
37	1	2	14	148	14.36	2019-01-28	0.0011211	0.0012364	0.0013669	0.0027627	0.0201387	0.0093537	0.0013725	0.0021418	0.0046777	0.0020011	0.0038285	0.0015088	0.0008515	0.0015507	0.0029097	0.0017718	0.0025343	0.0042198	0.0006992	0.0068843	0.0008961	0.0018014	0.0187122	0.0007632	0.0014892	0.006561	0.0008144	0.0066089	0.0058002	0.0022076	0.0419397	0.0009052	2	2	2	2	2	2	2	900	179	6	1
37	1	2	21	149	12.14	2019-01-15	0.0012553	0.0015031	0.00156	0.0030142	0.0197432	0.009501	0.0014295	0.0023254	0.005003	0.0019706	0.0037373	0.0015921	0.0008457	0.0015444	0.0029264	0.001687	0.0025763	0.0043703	0.000699	0.0064953	0.0009359	0.0018767	0.0195613	0.0007852	0.0016214	0.0065611	0.0009991	0.006569	0.0062041	0.0021237	0.0554634	0.0010561	2	2	2	2	2	2	2	900	179	6	1
44	1	2	7	171	7.17	2019-01-15	0.001223	0.0014408	0.0014858	0.0029714	0.0196786	0.0096502	0.0013783	0.0023319	0.0049159	0.0019848	0.0038176	0.0015078	0.0008157	0.0015035	0.0029619	0.0016992	0.0026433	0.0042601	0.0006621	0.0064833	0.0008748	0.0019055	0.0193208	0.0008041	0.0016219	0.00664	0.0009773	0.0065256	0.0060544	0.0022834	0.0515015	0.0010481	1	3	3	3	3	3	3	950	186	6	1
44	1	2	14	160	22.86	2019-01-15	0.0008076	0.0009717	0.0009905	0.0021492	0.0094939	0.0051508	0.0008057	0.0013379	0.002778	0.0010946	0.0021197	0.0008903	0.0004863	0.0010404	0.0015765	0.0009811	0.0014814	0.0024508	0.0005322	0.0034282	0.0005186	0.001046	0.009637	0.0005108	0.000904	0.0034651	0.0006405	0.0035969	0.0034057	0.0011462	0.0210571	0.0006109	1	3	3	3	3	3	3	950	186	6	1
44	1	2	21	162	6.29	2019-01-15	0.0009573	0.0012409	0.0012624	0.0023659	0.0151047	0.0075136	0.0011527	0.0019282	0.0039586	0.0016114	0.0030422	0.0012393	0.0006855	0.00129	0.0024352	0.0013669	0.0020708	0.0034731	0.0006554	0.0052322	0.0007349	0.0015264	0.0151258	0.0007471	0.0013392	0.0052658	0.0009056	0.0052606	0.004897	0.0018371	0.0295967	0.0008758	1	3	3	3	3	3	3	950	186	6	1
52	1	2	7	140	1	2019-01-15	0.0012374	0.0014289	0.0015164	0.0029461	0.0208244	0.0099906	0.0014466	0.002407	0.0051824	0.0020169	0.0040596	0.0015422	0.0008557	0.0017176	0.0030768	0.0017607	0.0026781	0.0045487	0.0007091	0.0066236	0.0008953	0.0019138	0.0205101	0.0008625	0.0016513	0.0069947	0.0010366	0.0068502	0.0063398	0.0022995	0.0578652	0.0010921	1	1	2	1	2	4	2	796	183	6	1
52	1	2	14	132	7.14	2019-01-15	0.0012132	0.0014125	0.0014939	0.0029862	0.0200762	0.0099712	0.0014387	0.0023397	0.0050035	0.0020019	0.0038332	0.0015261	0.0008555	0.0015273	0.0029976	0.0017772	0.0025893	0.0043307	0.0007136	0.006581	0.0009102	0.0018641	0.0199685	0.0008346	0.0015847	0.0067563	0.0010533	0.0067116	0.0059651	0.0022474	0.0535435	0.0010612	1	1	2	1	2	4	2	796	183	6	1
52	1	2	21	135	10.57	2019-01-16	0.0009118	0.0010887	0.0013104	0.0022574	0.0149225	0.0076004	0.0011095	0.0019109	0.0039684	0.0015664	0.0029908	0.0011914	0.0006545	0.0012009	0.0023389	0.0013773	0.0019432	0.0034653	0.0005452	0.0051604	0.0006713	0.0014221	0.0151323	0.0007723	0.0012133	0.0052409	0.0007548	0.0053245	0.0049492	0.0016572	0.0362112	0.0008585	1	1	2	1	2	4	2	796	183	6	1
39	1	2	7	175	4.5	2019-01-16	0.0014057	0.0016829	0.0018329	0.0035877	0.0256363	0.013965	0.0016967	0.0027818	0.0061527	0.0023238	0.004935	0.0018094	0.0009797	0.0019088	0.0035151	0.0020489	0.0029857	0.0053239	0.0007588	0.0084773	0.0010988	0.0022074	0.0252469	0.0010211	0.0019359	0.0084762	0.0011527	0.0083252	0.0077568	0.0026849	0.0858704	0.0012948	1	2	2	2	2	2	2	870	188	6	1
39	1	2	14	149	19.57	2019-01-16	0.0003316	0.0003215	0.0002662	0.0005673	0.0023797	0.0012281	0.000213	0.0004315	0.0006999	0.0002699	0.0005154	0.0002124	0.0001066	0.0002351	0.0004205	0.0002539	0.0003932	0.0007517	0.0001781	0.0011241	0.0002061	0.0003056	0.0025064	0.0001163	0.0002846	0.000843	0.0001547	0.0010218	0.0009995	0.0003377	0.0031048	0.0001756	1	2	2	2	2	2	2	870	188	6	1
39	1	2	21	145	5.14	2019-01-16	0.0007984	0.0009349	0.000946	0.0018817	0.0092993	0.0052659	0.0008109	0.0013038	0.0027573	0.0010664	0.0019625	0.0008326	0.0004957	0.0009203	0.0016001	0.000938	0.0013316	0.0024096	0.000448	0.0036721	0.0004921	0.0009891	0.0095325	0.0005202	0.0009197	0.0033756	0.0005834	0.0036971	0.0035629	0.0011279	0.0193006	0.0006063	1	2	2	2	2	2	2	870	188	6	1
50	1	2	7	137	1.88	2019-01-16	0.0010974	0.0014414	0.0014492	0.0028798	0.0195165	0.0120047	0.0014323	0.002301	0.0050544	0.0019226	0.0039228	0.0014783	0.0008209	0.0015511	0.0028605	0.0017755	0.0024816	0.0044412	0.000664	0.0067855	0.0008689	0.0017362	0.0193378	0.0008336	0.0015377	0.0067527	0.0009852	0.0069874	0.0063355	0.0021095	0.0532375	0.0010761	1	2	3	0	0	2	3	880	188	6	3
50	1	2	21	146	14.29	missing	0.000852	0.0010126	0.0011539	0.0019566	0.0137611	0.0073259	0.0010402	0.0017339	0.0037535	0.0014515	0.00274	0.0011833	0.0005726	0.0011209	0.0021661	0.0012227	0.0018589	0.0031766	0.0005696	0.0050913	0.0006932	0.0013633	0.0142814	0.0006334	0.0010803	0.004864	0.0006569	0.0049192	0.0044244	0.001619	0.0311514	0.0007065	1	2	3	0	0	2	3	880	188	6	3
57	1	2	14	165	2.14	2019-01-16	0.0002443	0.0003415	0.0002825	0.0005699	0.0017829	0.0009397	0.0001687	0.0002978	0.0005669	0.0002652	0.0003544	0.0001448	0.0001095	0.0001948	0.0003699	0.0002944	0.000275	0.000549	0.0002522	0.0007782	0.0001632	0.0002277	0.001704	0.0001151	0.000194	0.0007943	0.0001246	0.000762	0.0006893	0.0002547	0.002012	9.63e-05	2	0	0	4	6	4	10	756	181	6	1
57	1	2	21	135	1.57	2019-01-16	0.0003268	5.02e-05	0.0002825	0.0003743	0.0013932	0.000717	0.0001451	0.0002485	0.0004218	0.0002135	0.0003707	0.0001494	0.0001094	0.0002353	0.000229	0.0001118	0.0002395	0.0004703	0.0002007	0.0006816	9.41e-05	0.0001879	0.0014476	9.57e-05	0.0001138	0.0007001	7.7e-05	0.0007582	0.0007405	0.0002415	0.0018239	0.00012	2	0	0	4	6	4	10	756	181	6	1
36	1	2	7	129	12.58	2019-01-15	0.0001011	-9e-06	0.0001178	0.0002771	-0.0002125	-0.000373	-2.44e-05	-5.59e-05	-0.000118	-4.31e-05	-6.79e-05	4.85e-05	-4.08e-05	9.35e-05	-6.29e-05	-0.0001226	-4.71e-05	-0.0001392	8.1e-05	-0.0002185	6.64e-05	-7.68e-05	-0.0004664	7.69e-05	-6.81e-05	0.0003404	5.75e-05	-0.0001955	-0.0001358	-8.24e-05	-0.0017467	-3.02e-05	2	2	2	2	2	2	2	950	183	8	3
36	1	2	14	145	27.21	2019-01-15	0.0012743	0.0015322	0.0016123	0.0031853	0.0216331	0.0114216	0.0015372	0.0024554	0.0054882	0.0020707	0.0041448	0.0016319	0.0009021	0.0015529	0.0032434	0.0018926	0.0028569	0.0046265	0.0006901	0.007444	0.000938	0.0019454	0.0235014	0.0008874	0.0018018	0.0073208	0.0009966	0.0073669	0.006503	0.0024004	0.0662261	0.0010466	2	2	2	2	2	2	2	950	183	8	3
36	1	2	21	160	5.14	2019-01-15	0.0012771	0.0015833	0.0016817	0.0034399	0.0242739	0.0124327	0.0016322	0.0026093	0.005819	0.0022765	0.0046582	0.0018258	0.0009723	0.0016922	0.0034154	0.0019506	0.0030427	0.0050174	0.0007161	0.0081569	0.0010388	0.0021787	0.0259683	0.0009176	0.0017749	0.0080226	0.0009799	0.007903	0.0070997	0.0025493	0.0808257	0.0010683	2	2	2	2	2	2	2	950	183	8	3
48	1	2	14	153	19.07	2019-01-24	0.0013279	0.0013715	0.0015382	0.0030758	0.0203555	0.0098017	0.0014599	0.0024108	0.0049992	0.002015	0.0039378	0.0015418	0.0008858	0.0015676	0.0030062	0.0018036	0.0025674	0.0044452	0.0006825	0.0067107	0.0009306	0.0019099	0.0196698	0.0007673	0.0016612	0.0067238	0.0010048	0.0067241	0.0062055	0.0022627	0.0546027	0.0010968	1	0	0	2	3	2	3	750	188	8	3
48	1	2	21	131	4.14	2019-01-24	0.0009464	0.0012847	0.0012486	0.0024828	0.0160747	0.0085655	0.0012278	0.0020342	0.0041338	0.0016933	0.0033208	0.0012862	0.0007429	0.0013596	0.0025144	0.0014827	0.0022715	0.0036904	0.0006305	0.0055037	0.0007718	0.0015746	0.0160962	0.0007482	0.0013719	0.0056357	0.000822	0.0056012	0.0051259	0.0018422	0.0354166	0.0008773	1	0	0	2	3	2	3	750	188	8	3
40	1	2	7	152	15.08	2019-01-28	0.000881	0.0010904	0.0010648	0.0022182	0.0150186	0.0075111	0.0010822	0.0017294	0.003914	0.0015765	0.0029333	0.0012097	0.0006849	0.0011711	0.0023743	0.0013975	0.0020498	0.0032332	0.0005966	0.0051805	0.00074	0.0015172	0.0146016	0.0006225	0.0011447	0.0051841	0.0007727	0.0051774	0.0045615	0.0017429	0.0306766	0.0007296	2	1	2	1	2	2	2	750	188	8	1
40	1	2	14	154	25.14	2019-01-28	0.0008847	0.0011506	0.0011303	0.0022366	0.0136127	0.0069713	0.0010392	0.0017073	0.0036644	0.0014709	0.0028596	0.0010856	0.0006102	0.0011818	0.0021209	0.0012411	0.0018409	0.0031749	0.000483	0.0049316	0.0006752	0.0013687	0.0134052	0.0006053	0.0012279	0.0047505	0.0007754	0.0048097	0.0043616	0.0016037	0.0295914	0.0007345	2	1	2	1	2	2	2	750	188	8	1
40	1	2	21	163	4.57	2019-01-28	0.0008956	0.0011524	0.0012228	0.0023875	0.0160109	0.0078759	0.0012151	0.0019763	0.0041545	0.0016699	0.0033604	0.0012714	0.0006948	0.0013622	0.0024635	0.0014754	0.0021295	0.0035145	0.0007049	0.0056266	0.0007445	0.0016674	0.015489	0.0006823	0.0013333	0.0055856	0.0007778	0.0054906	0.0050016	0.0018744	0.0348965	0.0008369	2	1	2	1	2	2	2	750	188	8	1
8	0	1	7	165	28.58	2019-01-15	0.0008656	0.0010777	0.0011769	0.002356	0.0145378	0.0080594	0.001118	0.0018289	0.0038252	0.0015111	0.0030047	0.0011712	0.0006702	0.0011896	0.0023093	0.0013386	0.0020265	0.0034712	0.0005793	0.0052106	0.0007261	0.0014269	0.0154845	0.0006152	0.0012655	0.0050888	0.0007578	0.0050369	0.0046848	0.0017212	0.0360802	0.0007506	2	1	1	1	1	1	1	1230	195	1	2
8	0	1	14	138	39.57	2019-01-15	0.0011444	0.0014402	0.0015588	0.0030064	0.0210365	0.0113154	0.0014803	0.0024378	0.0052459	0.0020437	0.0039975	0.0016156	0.0008673	0.0015592	0.0030938	0.0017355	0.002655	0.0045939	0.0006738	0.0070961	0.0009501	0.0019205	0.0221094	0.0009136	0.0016213	0.0072616	0.0009844	0.0070942	0.0065461	0.0023289	0.0624401	0.0010532	2	1	1	1	1	1	1	1230	195	1	2
8	0	1	21	109	11.86	2019-01-24	0.0013689	0.0014827	0.0015895	0.00312	0.0208003	0.0109907	0.0015088	0.0024787	0.0052835	0.0020368	0.0039937	0.0015756	0.0008618	0.0016408	0.0030416	0.0016908	0.0026237	0.0046857	0.0007051	0.0069007	0.001016	0.0019138	0.0202023	0.0008263	0.0017541	0.0068295	0.0010033	0.006985	0.0064601	0.0022795	0.0571017	0.0010348	2	1	1	1	1	1	1	1230	195	1	2
3	0	1	7	128	34	2019-01-15	0.001131	0.0014158	0.0014151	0.002836	0.0186719	0.0098759	0.0013964	0.0022286	0.0047352	0.0019927	0.0037458	0.0014842	0.0008239	0.0014973	0.0029004	0.0016001	0.0024377	0.0041324	0.0006048	0.0062388	0.0008994	0.0018543	0.0189229	0.0008127	0.0015447	0.0063918	0.0009277	0.0063336	0.0058568	0.0021706	0.048186	0.00096	1	1	2	1	2	0	0	1380	199	8	2
3	0	1	14	152	42.86	2019-01-15	0.0009129	0.001101	0.00114	0.0022858	0.0138275	0.0073209	0.0010937	0.0018256	0.0038582	0.0015021	0.0029073	0.0011776	0.0006384	0.0011744	0.0022162	0.001267	0.0019607	0.0032436	0.0006059	0.0050213	0.0007468	0.0013812	0.0138898	0.0007018	0.0012384	0.0049762	0.000773	0.0049704	0.0046316	0.0016349	0.0283914	0.0008377	1	1	2	1	2	0	0	1380	199	8	2
54	1	1	7	150	7.75	2019-01-28	0.0010062	0.0011591	0.0011351	0.0022745	0.01371	0.0069073	0.0010574	0.0018137	0.0037995	0.0014594	0.0028529	0.0011547	0.0006576	0.0013171	0.002188	0.0012652	0.0018934	0.0032402	0.0005999	0.0047951	0.0006613	0.0013699	0.0134711	0.0005617	0.0012172	0.0047252	0.0008219	0.0049494	0.0047203	0.0015856	0.0292161	0.0008493	1	1	1	1	1	1	7	950	182	8	2
54	1	1	14	167	29.14	2019-01-22	0.0014605	0.0016128	0.0018486	0.0036876	0.0317792	0.01232	0.0018224	0.0029055	0.006675	0.0025319	0.0054524	0.0019178	0.0010067	0.0018125	0.0039071	0.0022482	0.0032922	0.005733	0.0007224	0.0093169	0.0011517	0.0024261	0.0287589	0.0009622	0.0020521	0.0092945	0.0011678	0.0090983	0.0080743	0.0029841	0.111575	0.0012163	1	1	1	1	1	1	7	950	182	8	2
54	1	1	21	110	4	2019-01-22	0.0015423	0.0018773	0.0020454	0.0041012	0.0327872	0.0136484	0.0019043	0.0030467	0.0069905	0.0026264	0.0057323	0.0020113	0.0010949	0.0018523	0.0038884	0.00226	0.00322	0.0060106	0.0007966	0.0094448	0.0011886	0.0024749	0.0305327	0.0009961	0.0020519	0.0095832	0.00126	0.0093118	0.008482	0.0029136	0.123783	0.0011994	1	1	1	1	1	1	7	950	182	8	2
33	1	1	7	128	10.67	2019-01-21	0.0012988	0.0016074	0.0016621	0.0034841	0.0239502	0.0103607	0.0015858	0.002528	0.0056198	0.0021907	0.0045017	0.0017145	0.000891	0.0016459	0.0033106	0.0018687	0.0028226	0.0047358	0.000766	0.0075094	0.0010111	0.0020725	0.0228631	0.000839	0.0018163	0.0076398	0.0009951	0.007329	0.0067228	0.0024616	0.0646059	0.001072	1	1	1	1	1	1	1	800	182	8	2
33	1	1	14	146	27.71	2019-01-22	0.001416	0.0017283	0.0018317	0.0036913	0.0298503	0.0116212	0.0018192	0.0027998	0.0064305	0.0023729	0.0052829	0.0018698	0.0009747	0.001797	0.0036295	0.0021803	0.003153	0.0056248	0.0007353	0.0088871	0.0011029	0.0022602	0.027174	0.0009877	0.0019291	0.0088314	0.0011372	0.0086709	0.0078135	0.0027797	0.10512	0.0011548	1	1	1	1	1	1	1	800	182	8	2
33	1	1	21	168	3.29	2019-01-21	0.0014667	0.0017316	0.0017935	0.0037089	0.0276767	0.0115959	0.001791	0.0027733	0.0062296	0.002411	0.0050323	0.0018963	0.0010133	0.0018581	0.0036366	0.0020279	0.0030562	0.0053509	0.0007278	0.0082752	0.0010796	0.0021813	0.0258094	0.0009171	0.0019153	0.0083172	0.0011409	0.0081317	0.0075984	0.0026933	0.0892946	0.0012022	1	1	1	1	1	1	1	800	182	8	2
58	1	2	7	153	9.33	2019-01-15	0.0012229	0.0013988	0.0015269	0.0029228	0.0187351	0.0096797	0.0013969	0.0023139	0.0047807	0.0019407	0.0037222	0.0015153	0.0008489	0.0014959	0.0028771	0.0016048	0.0024609	0.0041824	0.0007117	0.0063689	0.0008925	0.0018486	0.01885	0.0008323	0.0016043	0.0065216	0.0009888	0.0063724	0.0058108	0.0021183	0.047579	0.001032	2	2	3	2	3	2	3	990	180	8	2
58	1	2	14	146	29.14	2019-01-15	0.0009832	0.0011975	0.0012398	0.002349	0.0152915	0.0080224	0.0011456	0.0019187	0.0040012	0.0016136	0.0031472	0.0012334	0.0007598	0.0012617	0.0024251	0.0013832	0.0021236	0.0035008	0.000574	0.0049973	0.0007207	0.001592	0.0155373	0.0007179	0.0013887	0.0051704	0.000855	0.0052159	0.0047074	0.0017512	0.035189	0.0008489	2	2	3	2	3	2	3	990	180	8	2
58	1	2	21	151	5.86	2019-01-28	0.0012793	0.0015136	0.0016094	0.0031845	0.0219517	0.0099059	0.0015491	0.0025377	0.0055047	0.0021135	0.0042328	0.0016132	0.0008666	0.0016987	0.0031764	0.0018823	0.0027055	0.0046088	0.0007813	0.0075128	0.0009704	0.00198	0.0206667	0.00084	0.0017724	0.0072064	0.0010531	0.0071319	0.00673	0.0024053	0.0569244	0.0011442	2	2	3	2	3	2	3	990	180	8	2
34	1	1	7	110	9.37	2019-01-17	0.001283	0.0015294	0.0016425	0.0033007	0.0229904	0.0125412	0.0015311	0.0025348	0.0053235	0.0020312	0.0045559	0.0015703	0.0008901	0.0015934	0.0031479	0.001785	0.0027613	0.0048539	0.0007231	0.0074808	0.000954	0.0019435	0.0217951	0.0007973	0.001661	0.0073808	0.0011198	0.0073235	0.0067849	0.0022442	0.0798601	0.0011159	2	1	2	4	5	4	5	755	189	1	3
34	1	1	14	154	17.77	2019-01-17	0.001437	0.0018409	0.0019435	0.0039794	0.0305479	0.0125479	0.0018893	0.0030253	0.0067275	0.0026248	0.0054167	0.002037	0.0010579	0.0019674	0.0039356	0.0023162	0.0033534	0.0057557	0.0008053	0.009154	0.0011517	0.0023951	0.0283445	0.0009841	0.0021889	0.0095822	0.0012673	0.0089748	0.008333	0.0029872	0.112112	0.0013286	2	1	2	4	5	4	5	755	189	1	3
34	1	1	21	167	2.57	2019-01-17	0.00113	0.0015079	0.0015353	0.0031414	0.0222403	0.0099028	0.0015014	0.0024362	0.0052568	0.0022127	0.0042497	0.0015701	0.0008485	0.0016422	0.0030295	0.0017893	0.0026505	0.004548	0.0006751	0.0071423	0.0009128	0.0020145	0.020575	0.0008751	0.0017211	0.0072167	0.0010011	0.0070969	0.0065641	0.0024947	0.066546	0.0010486	2	1	2	4	5	4	5	755	189	1	3
35	1	1	14	161	28.57	2019-01-22	0.001334	0.0015786	0.0017349	0.0034601	0.0285547	0.0112949	0.0017015	0.0026765	0.0061824	0.0023715	0.0050605	0.0018053	0.0010183	0.0017191	0.0036224	0.0019613	0.0030042	0.0052622	0.0007834	0.0085872	0.0010295	0.0022189	0.0259526	0.0009137	0.0018817	0.0085485	0.0011087	0.0083312	0.0075406	0.0027347	0.0997675	0.0011183	2	0	0	2	2	2	2	805	187	3	3
35	1	1	21	156	0	2019-01-22	0.0014515	0.0017531	0.0019024	0.0039111	0.0318627	0.0121906	0.0018518	0.0029541	0.0068487	0.0025407	0.0055158	0.0019601	0.0010112	0.0019116	0.0038206	0.0021885	0.0031456	0.0057665	0.0008034	0.0090397	0.001134	0.002345	0.0293187	0.0009731	0.0020604	0.0093769	0.0012417	0.0089875	0.0083979	0.0029009	0.118491	0.0012283	2	0	0	2	2	2	2	805	187	3	3
13	0	2	7	163	23.5	2019-01-17	0.0012002	0.0013818	0.00144	0.0029829	0.0194184	0.0095407	0.0013837	0.0022286	0.004752	0.0018559	0.0037705	0.0014231	0.0007602	0.0013213	0.002761	0.0014734	0.002361	0.0041073	0.0006126	0.0063259	0.0009148	0.0017403	0.018277	0.0006813	0.0015388	0.006389	0.0009976	0.0064933	0.005933	0.002017	0.0622491	0.0010217	1	1	2	2	2	1	2	1230	196	1	2
13	0	2	14	120	37	2019-01-17	0.0014875	0.0017181	0.001901	0.0038669	0.0300966	0.012381	0.0018881	0.0029597	0.0067754	0.0025609	0.0054053	0.0019432	0.0010046	0.001967	0.0038964	0.0022666	0.0032908	0.0057853	0.000801	0.0091859	0.0011575	0.0024149	0.0281154	0.0009983	0.0020993	0.0092143	0.0012832	0.0089131	0.0082243	0.0028601	0.110843	0.0013245	1	1	2	2	2	1	2	1230	196	1	2
13	0	2	21	149	10.9	2019-01-17	0.001321	0.0015996	0.0017445	0.0034135	0.0259467	0.0108299	0.0017298	0.0027601	0.0060252	0.0023919	0.0048094	0.0017856	0.0009896	0.0017204	0.0034775	0.0020785	0.002962	0.0052205	0.0007244	0.0080553	0.0010997	0.0022318	0.023857	0.0009944	0.0018193	0.0084206	0.001144	0.0079299	0.0074566	0.0026926	0.0844302	0.0012065	1	1	2	2	2	1	2	1230	196	1	2
14	0	2	21	152	30.86	2019-01-24	0.0012434	0.0013786	0.0015319	0.0030426	0.0204224	0.0103972	0.0014963	0.0024105	0.005134	0.0020601	0.0040515	0.0015749	0.0008631	0.00164	0.0030616	0.0018029	0.0026502	0.0045907	0.0006537	0.0069468	0.0009659	0.0019683	0.0199724	0.0008044	0.0015798	0.0068994	0.0010155	0.0068862	0.0062138	0.0021995	0.0508256	0.0010273	1	0	0	0	0	4	4	1280	208	6	1
46	1	2	7	170	9	2019-01-16	0.0011075	0.0012563	0.0013994	0.0026885	0.0176972	0.0093809	0.0012799	0.0021362	0.0046102	0.001735	0.0036451	0.0013546	0.000734	0.0015644	0.0026609	0.0015111	0.002283	0.0040018	0.0006689	0.0061594	0.0008232	0.0016811	0.0175664	0.0007324	0.0014085	0.0061754	0.0009288	0.0061945	0.0055695	0.0019734	0.0461939	0.0009746	2	3	6	3	6	3	6	883	188	6	2
46	1	2	14	157	23.71	2019-01-16	0.0011153	0.0013354	0.0014695	0.0027521	0.0186677	0.0092383	0.0014173	0.0022594	0.0049996	0.00193	0.0037136	0.0014756	0.000772	0.0016046	0.0028946	0.001688	0.0024838	0.0041498	0.0006336	0.0065942	0.0008989	0.0018112	0.0188228	0.0007466	0.0016999	0.0063872	0.0009435	0.0065827	0.0060252	0.0021408	0.0449297	0.0010462	2	3	6	3	6	3	6	883	188	6	2
46	1	2	21	162	4.57	2019-01-16	0.0012394	0.0015309	0.0016379	0.0032055	0.0233473	0.0107236	0.0015589	0.0025981	0.0056435	0.0021548	0.004365	0.0016592	0.0008683	0.0016681	0.003271	0.0018832	0.0028508	0.0048511	0.0007334	0.0075536	0.0009742	0.002079	0.0229786	0.0008527	0.0017131	0.0078716	0.0009653	0.007564	0.0068602	0.0024762	0.0693187	0.0011308	2	3	6	3	6	3	6	883	188	6	2
[truncated: 27 more columns]

## Sheet: Labels and values
Variable explanation
Variable	Label	Value
Inclusion#	Inclusion number
Group	Group of gestational age	0: 27-29 completed weeks of gestation 1: 24-26 completed weeks of gestation
Mode_of_delivery		1: Vaginal 2: C-section
Day_of_life_measured	Age at sample collection	7: postnatal day 5, 6, 7, 8 or 9 14: postnatal day 12, 13, 14, 15 of 16 21: postnatal day 19, 20, 21, 22 or 23
Sample_weight		in milligrams
Mean_increase_enteral_feeding_prior_DoL	Mean increase of enteral feeding per day prior to day of life respective to sample collection (in ml)
Date_of_sample_measurement
Gender; 1 female		1: female 2: male
aminoglycoside_priorD7	Number of days of aminoglyoside exposure prior to day 7
penicilline_ampicilline_priorD7	Number of days of penicilline/ampicilline/cephalosporin exposure prior to day 7
aminoglycoside_priorD14	Number of days of aminoglyoside exposure prior to day 14
peni_ampi_cefalosporin_priorD14	Number of days of penicilline/ampicilline/cephalosporin exposure prior to day 14
aminoglycoside_priorD21	Number of days of aminoglyoside exposure prior to day 21
peni_ampi_priorD21	Number of days of penicilline/ampicilline/cephalosporin exposure prior to day 21
Birthweightgrams	Birth weight in grams
Gestationalage	Gestational age in days
CenterofBirth	Center of birth
Feeding_mode_before_day_7; 1 MM, 2 FM, 3 MM/FM	Feeding mode prior to day 7	1: > 75 % Mother's milk (MM) 2: > 75 % Formula milk (FM) 3: combination of MM and FM
Feeding_mode_before_day_14; 1 MM, 2 FM, 3 MM/FM	Feeding mode prior to day 14	1: > 75 % Mother's milk (MM) 2: > 75 % Formula milk (FM) 3: combination of MM and FM
Feeding_mode_before_day_21; 1 MM, 2 FM, 3 MM/FM	Feeding mode prior to day 21	1: > 75 % Mother's milk (MM) 2: > 75 % Formula milk (FM) 3: combination of MM and FM
Age_full_enteral_feeding(days)	Age at full enteral feeding (either > 2 days not on parenteral feeding or enteral feeding > 120 ml/kg/d)
Sample_age_D7		in days
Sample_age_D14		in days
Sample_age_D21		in days
Days_parenteral_feeding_till_day_7
Days_parenteral_feeding_till_day_14
Days_parenteral_feeding_till_day_21
AB_#days_priorD7	Number of days of antibiotic exposure prior to day 7
AB_#days_priorD14	Number of days of antibiotic exposure prior to day 14
AB_#days_priorD21	Number of days of antibiotic exposure prior to day 21
Antibiotics_total_days
clinical_infection	signs of non-invasive infection
AB_priorD7_1=Y_0=N	Antibiotic exposure prior to day 7	0: No 1: yes
AB_priorD14_Y_N	Antibiotic exposure prior to day 14	0: No 1: yes
AB_priorD21_Y_N	Antibiotic exposure prior to day 21	0: No 1: yes
AG_priorD7_Y_N	aminoglyoside exposure prior to day 7	0: No 1: yes
AG_priorD14_Y_N	aminoglyoside exposure prior to day 14	0: No 1: yes
AG_priorD21_Y_N	aminoglyoside exposure prior to day 21	0: No 1: yes
Invasive_ventilation(IV)_Y_N_7	invasive ventilation prior to day 7	0: No 1: yes
IV_Y_N_14	invasive ventilation prior to day 14	0: No 1: yes
IV_Y_N_21	invasive ventilation prior to day 21	0: No 1: yes
invasive ventilation_days_byD7	Number of days of invasive ventilation prior to day 7
invasive ventilation_days_byD14	Number of days of invasive ventilation prior to day 14
invasive ventilation_days_byD21	Number of days of invasive ventilation prior to day 21
AB_total_days_afterD6	Number of days of antibiotic exposure from Day 7 to 20
s1	sensor output 1
s2	sensor output 2
s3	sensor output 3
s4	sensor output 4
s5	sensor output 5
s6	sensor output 6
s7	sensor output 7
s8	sensor output 8
s9	sensor output 9
s10	sensor output 10
s11	sensor output 11
s12	sensor output 12
s13	sensor output 13
s14	sensor output 14
s15	sensor output 15
s16	sensor output 16
s17	sensor output 17
s18	sensor output 18
s19	sensor output 19
s20	sensor output 20
s21	sensor output 21
s22	sensor output 22
s23	sensor output 23
s24	sensor output 24
s25	sensor output 25
s26	sensor output 26
s27	sensor output 27
s28	sensor output 28
s29	sensor output 29
s30	sensor output 30
s31	sensor output 31
s32	sensor output 32
